# Supplementary material for: The Mitigating Effect and Mechanism of Polydeoxyribonucleotide Against Zoledronic Acid-Induced Growth Suppression of Human Gingival Fibroblasts
Source: Int J Mol Sci. 2025 Nov 24;26(23):11367. doi: 10.3390/ijms262311367 (PMC12692050; doi:10.3390/ijms262311367)
Supplement: Supplementary file 1 [file ijms-26-11367-s001.zip]

Archive with 1 entries (1 files):
- ijms-3933503-supplementary.pptx
